# Supplementary material for: Food Allergy Prevalence and Characteristics Among Adults in Cyprus: Effects on Health-Related Quality of Life
Source: Nutrients. 2025 Jun 18;17(12):2028. doi: 10.3390/nu17122028 (PMC12195849; doi:10.3390/nu17122028)
Supplement: Supplementary file 1 [file nutrients-17-02028-s001.zip]

Archive with 1 entries (1 files):
- nutrients-3680290-supplementary.pdf
